# Supplementary material for: Enhanced Performance of Near-Infrared Perovskite Light-Emitting Diodes with PEDOT:PSS Buffer Layer
Source: Molecules. 2026 Jun 6;31(12):1984. doi: 10.3390/molecules31121984 (PMC13304203; doi:10.3390/molecules31121984)
Supplement: Supplementary file 1 [file molecules-31-01984-s001.zip]

Archive with 2 entries (2 files):
- Supplementary Information.pdf
- Video S1.Contact angle measurement of ZnO on ITO.mp4
